# Supplementary material for: Silencing of the Rice Gene LRR1 Compromises Rice Xa21 Transcript Accumulation and XA21-Mediated Immunity
Source: Rice (N Y). 2017 May 22;10:23. doi: 10.1186/s12284-017-0162-5 (PMC5440417; doi:10.1186/s12284-017-0162-5)
Supplement: Supplementary file 12 — Full list of primers used in this study. (XLSX 9 kb) [file 12284_2017_162_MOESM12_ESM.xlsx]

## Sheet: Sheet1
Table S1. Full list of primers used in this study
Primer Name	Purpose	primer sequence (5' - 3')
XB21-A-S	XB21△NT construction	CACCATGTCAATAGATGAACTGGAAGATTTT
XB21-FL-AS		TTAGAAGAGTTCCTCTGAGTTGAATTTG
XB21-FL-S	XB21 full length construction	CACCATGGACGACTTCCAGGGCCTCCTGGCC
XB21-FL-AS		TTAGAAGAGTTCCTCTGAGTTGAATTTG
LRP-FL-S	LRR1ox construction	CACCATGGGGGCGGGGGCGCTGGG
LRP-FL-AS		CTAGCAGTTGGTGTCATATACAGC
LRP-RNAi-S	LRR1Ri construction	CACCTTGGGAATTTGAACTTATCTGGTC
LRP-RNAi-AS		AGTTGCTTAGGGGAATGTGCT
Ubi-pro-5'	PCR of LRR1ox	TTGTCGATGCTCACCCTGTTGTTT
LRP-RNAi-AS		AGTTGCTTAGGGGAATGTGCT
GUS linker-5'	PCR of LRR1Ri	CATGAAGATGCGGACTTACG
GUS linker-3'		ATCCACGCCGTATTCGG
ActinFq	qRT-PCR of Actin	CAGCCACACTGTCCCCATCTA
ActinRq		AGCAAGGTCGAGACGAAGGA
XA21-qPCR-F	qRT-PCR of Xa21	AAATCCCTGCCTCAGTTGCT
XA21-qPCR-R		AACCCCGAGGTGATAATTCC
LRR1-QPCR1	qRT-PCR of LRR1	CAATCGCTTGACTGGGCCAA
LRR1-QPCR2		CGTGGGTTCTTCTCAAAGTTGC
PR10b-Q1	qRT-PCR of PR10b	GTCGCGGTGTCGGTGGAGAG
PR10b-Q2		ACGGCGTCGATGAATCCGGC
Os04g10010-Q1	qRT-PCR of Os04g10010	AAATGATTTGGGACCAGTCG
Os04g10010-Q2		GATGGAATGTCCTCGCAAAC
Os10g28299-Q1	qRT-PCR of Os10g28299	TCGCCGCTCTGATGATCATC
Os10g28299-Q2		GATCCACCCCAACCTGATCC
OsFLS2-Q1	qRT-PCR of OsFLS2	GAGCAGTTCCCGTCCAAGTC
OsFLS2-Q2		GCCGTTGACCATGTAGTCGA
OsCERK1-Q1	qRT-PCR of OsCERK1	GTTCCTCACCTACCCGCTCT
OsCERK1-Q2		ACCGGGATGAACACAATCCC
OsSERK2-Q1	qRT-PCR of OsSERK2	TAGTCTGCGCCAAAGTCTGA
OsSERK2-Q2		GCACCT GACAGTTGTGCATT
qXB3-931-F	qRT-PCR of XB3	GACGATGCATGCTCAGAGGT
qXB3-1,018-R		GTCCACAGTCTTGCACCTCA
XB15-Q1	qRT-PCR of XB15	ACATCGCCGACAAGATGGTC
XB15-Q2		CGAGATCGACGCTGTCCATT
XB21-Q1	qRT-PCR of XB21	GGCTGCTGTAGACGCTAG
XB21-Q2		ACCTTCTCCTTGGCTTCAG
XB24-Q1	qRT-PCR of XB24	TGCATTTCCTGGACTTCGCA
XB24-Q2		GAGCTCGACTCCCTTTCATTGA
11g36180-94-qF	qRT-PCR of Os11g36180	GCTGCTCGTACCAGTACAGG
11g36180-172-qR		CCTGGTGTAGCAGGGATGAC
